# Supplementary material for: Local and Systemic Oxidative Stress Biomarkers for Male Infertility: The ORION Study
Source: Antioxidants (Basel). 2022 May 25;11(6):1045. doi: 10.3390/antiox11061045 (PMC9220279; doi:10.3390/antiox11061045)
Supplement: Supplementary file 1 [file antioxidants-11-01045-s001.zip]

Archive with 1 entries (1 files):
- antioxidants-1721725-supplementary-done.pdf
